# Supplementary material for: Beef-Derived Peptides Mediated Desensitization of Bitter Taste Receptor T2R14 Through GPCR Kinase 2
Source: Nutrients. 2026 Mar 12;18(6):901. doi: 10.3390/nu18060901 (PMC13029621; doi:10.3390/nu18060901)
Supplement: Supplementary file 1 [file nutrients-18-00901-s001.zip]

Archive with 1 entries (1 files):
- nutrients-4157616-supplementary.pdf
